# Supplementary material for: Multiple Genes with Potential Tumor Suppressive Activity Are Present on Chromosome 10q Loss in Neuroblastoma and Are Associated with Poor Prognosis
Source: Cancers (Basel). 2023 Mar 29;15(7):2035. doi: 10.3390/cancers15072035 (PMC10093755; doi:10.3390/cancers15072035)
Supplement: Supplementary file 1 [file cancers-15-02035-s001.zip]

Archive with 1 entries (1 files):
- cancers-2286488-supplementary.pdf
